# Supplementary material for: Pilot Study of Acupuncture’s Antispasmodic Effect on Upper Gastrointestinal Tract during Endoscopic Submucosal Dissection for Early Gastric Cancer: Controlled Clinical Trial
Source: J Clin Med. 2021 Jul 9;10(14):3050. doi: 10.3390/jcm10143050 (PMC8305036; doi:10.3390/jcm10143050)
Supplement: Supplementary file 1 [file jcm-10-03050-s001.zip]

Archive with 2 entries (2 files):
- Data set of primary and secondary outcome measures  (S2).pdf
- The study protocol (S1).pdf
